# Supplementary material for: Orai1–STIM1 Regulates Increased Ca2+ Mobilization, Leading to Contractile Duchenne Muscular Dystrophy Phenotypes in Patient-Derived Induced Pluripotent Stem Cells
Source: Biomedicines. 2021 Oct 31;9(11):1589. doi: 10.3390/biomedicines9111589 (PMC8615222; doi:10.3390/biomedicines9111589)
Supplement: Supplementary file 1 [file biomedicines-09-01589-s001.zip]

Archive with 2 entries (2 files):
- Supplemental Figure V2.pdf
- Supplemental Table S1.pdf
